# Supplementary material for: Multiple Lineages of Hantaviruses Harbored by the Iberian Mole (Talpa occidentalis) in Spain
Source: Viruses. 2023 Jun 2;15(6):1313. doi: 10.3390/v15061313 (PMC10302183; doi:10.3390/v15061313)
Supplement: Supplementary file 1 [file viruses-15-01313-s001.zip]

Archive with 2 entries (2 files):
- ASTV Supplemental Figure S1 R1.pdf
- ASTV Supplemental Table S1 R1.pdf
